# Supplementary material for: IKKβ is required for the formation of the NLRP3 inflammasome
Source: EMBO Rep. 2021 Aug 17;22(10):e50743. doi: 10.15252/embr.202050743 (PMC8490994; doi:10.15252/embr.202050743)
Supplement: Supplementary file 2 — Source Data for Expanded View [file EMBR-22-e50743-s007.zip]

Archive with 5 entries (5 files):
- embr202050743-sup-0007-SDataFigEV1.pdf
- embr202050743-sup-0008-SDataFigEV2.pdf
- embr202050743-sup-0009-SDataFigEV3.pdf
- embr202050743-sup-0010-SDataFigEV4.pdf
- embr202050743-sup-0011-SDataFigEV5.pdf
