# Supplementary material for: IKKβ is required for the formation of the NLRP3 inflammasome
Source: EMBO Rep. 2021 Aug 17;22(10):e50743. doi: 10.15252/embr.202050743 (PMC8490994; doi:10.15252/embr.202050743)
Supplement: Supplementary file 7 — Source Data for Figure 5 [file EMBR-22-e50743-s001.xlsx]

## Sheet: Figure 5M
control no stimulation	LPS	nigerin	L+N NP	BI L+N NP	TP L+N NP	BI+nig	TP+nig
127515	32549.3	38243	167028	77567.7	62903.9	127207	222200
125577	33824.2	41145.1	273686	153133	326854	117424	231572
179862	73425.6	48136.9	460047	105767	168682	236043	165225
149643	40822.1	45382	532295	176460	211074	132503	127502
145823	73092.8	52142.3	766039	331403	282450	116072	213225
122634	43485.8	50649.7	751075	207657	137562	129937	206727
56784.2	49479.8	40840.5	897850	276813	204103	155028	167083
122933	76572.9	65790.2	808088	180521	205365	230459	130392
160096	45287.3	59345.8	772631	188341	247728	150912	146964
195105	34502.2	43526.9	722960	147234	314557	100711	145131
93062.2	55960.2	57287	34224.3	8036.63	3918.76	14291.6	21604.6
80347	37782.3	42560.1	66836.4	6548.81	4360.2	9959.5	28962.7
86168.4	107578	18964.8	158765	33598	3508.05	24665.1	20761.8
79065.4	109410	16376.2	135824	19754.2	1383.82	19633.5	28167
68218.6	75600.2	25712.3	186612	44420	7632.62	62721.6	26619.1
82698.7	124104	41019.1	675603	107839	9304.15	50040.4	11444.8
38411.4	77714	14010.7	460835	83984.1	11466.1	40100.6	16987.2
80577.2	178258	19320.5	196779	84634.9	21342.3	66386.5	25991.1
43971.2	97648	18264.4	238541	62230.9	16944.1	31004.7	31044
68637.9	130520	37057.2	131951	40982.7	6519.4	43720.4	42947.4
	control no stim	LPS	nigerin	L+N NP	BI L+N NP	TP L+N NP	BI+nig	TP+nig
Test for normal distribution
Shapiro-Wilk test
W	0.9513	0.8944	0.9375	0.8845	0.9296	0.8152	0.9126	0.8346
P value	0.3877	0.0324	0.2146	0.0213	0.152	0.0015	0.0713	0.003
Passed normality test (alpha=0.05)?	Yes	No	Yes	No	Yes	No	Yes	No
P value summary	ns	*	ns	*	ns	**	ns	**
Number of values	20	20	20	20	20	20	20	20
Kruskall-Wallis Test
Number of families	1
Number of comparisons per family	28
Alpha	0.05
Dunn's multiple comparisons test	Mean rank diff.	Significant?	Summary	Adjusted P Value
Column A vs. LPS	20.1	No	ns	>0.9999	A-B
Column A vs. nigerin	47.15	Yes	*	0.0361	A-C
Column A vs. L+N NP	-42.75	No	ns	0.0987	A-D
Column A vs. BI L+N NP	4.8	No	ns	>0.9999	A-E
Column A vs. TP L+N NP	21.85	No	ns	>0.9999	A-F
Column A vs. BI+nig	15.35	No	ns	>0.9999	A-G
Column A vs. TP+nig	15.5	No	ns	>0.9999	A-H
LPS vs. nigerin	27.05	No	ns	>0.9999	B-C
LPS vs. L+N NP	-62.85	Yes	***	0.0005	B-D
LPS vs. BI L+N NP	-15.3	No	ns	>0.9999	B-E
LPS vs. TP L+N NP	1.75	No	ns	>0.9999	B-F
LPS vs. BI+nig	-4.75	No	ns	>0.9999	B-G
LPS vs. TP+nig	-4.6	No	ns	>0.9999	B-H
nigerin vs. L+N NP	-89.9	Yes	****	<0.0001	C-D
nigerin vs. BI L+N NP	-42.35	No	ns	0.1077	C-E
nigerin vs. TP L+N NP	-25.3	No	ns	>0.9999	C-F
nigerin vs. BI+nig	-31.8	No	ns	0.8393	C-G
nigerin vs. TP+nig	-31.65	No	ns	0.8612	C-H
L+N NP vs. BI L+N NP	47.55	Yes	*	0.0328	D-E
L+N NP vs. TP L+N NP	64.6	Yes	***	0.0003	D-F
L+N NP vs. BI+nig	58.1	Yes	**	0.0021	D-G
L+N NP vs. TP+nig	58.25	Yes	**	0.002	D-H
BI L+N NP vs. TP L+N NP	17.05	No	ns	>0.9999	E-F
BI L+N NP vs. BI+nig	10.55	No	ns	>0.9999	E-G
BI L+N NP vs. TP+nig	10.7	No	ns	>0.9999	E-H
TP L+N NP vs. BI+nig	-6.5	No	ns	>0.9999	F-G
TP L+N NP vs. TP+nig	-6.35	No	ns	>0.9999	F-H
BI+nig vs. TP+nig	0.15	No	ns	>0.9999	G-H

## Sheet: Figure 5N
WT control	WT LN+N NP	IKKb KO control	IKKb L+N NP
21427.4	450244	164534	63233.8
12821.4	426779	109941	69009.3
20010.9	347952	114440	34374.1
16156.2	397308	127524	34686
24873.1	627869	98831.2	51822.5
18838.7	252434	86205.5	73243.5
21919.9	113069	41956.2	46980.2
23665.3	185597	96176.5	85116.8
18385.2	203350	65445.8	81620.7
19882.4	396192	75819.6	58806.6
Test for normal distribution
Shapiro-Wilk test
W	0.9711	0.961	0.9873	0.9492
P value	0.9012	0.7974	0.9924	0.6585
Passed normality test (alpha=0.05)?	Yes	Yes	Yes	Yes
P value summary	ns	ns	ns	ns
Number of values	10	10	10	10
	Two-way ANOVA
Compare cell means regardless of rows and columns
Number of families	1
Number of comparisons per family	6
Alpha	0.05
Sidak's multiple comparisons test	Mean Diff.	95.00% CI of diff.	Significant?	Summary	Adjusted P Value
control:WT vs. control:IKKb KO	-78289	-176549 to 19971	No	ns	0.1822
control:WT vs. L+N NP:WT	-320281	-418541 to -222021	Yes	****	<0.0001
control:WT vs. L+N NP:IKKb KO	-40091	-138351 to 58169	No	ns	0.8405
control:IKKb KO vs. L+N NP:WT	-241992	-340252 to -143732	Yes	****	<0.0001
control:IKKb KO vs. L+N NP:IKKb KO	38198	-60062 to 136458	No	ns	0.868
L+N NP:WT vs. L+N NP:IKKb KO	280190	181930 to 378450	Yes	****	<0.0001
Test details	Mean 1	Mean 2	Mean Diff.	SE of diff.	N1	N2	t	DF
control:WT vs. control:IKKb KO	19798	98087	-78289	35300	10	10	2.218	36
control:WT vs. L+N NP:WT	19798	340079	-320281	35300	10	10	9.073	36
control:WT vs. L+N NP:IKKb KO	19798	59889	-40091	35300	10	10	1.136	36
control:IKKb KO vs. L+N NP:WT	98087	340079	-241992	35300	10	10	6.855	36
control:IKKb KO vs. L+N NP:IKKb KO	98087	59889	38198	35300	10	10	1.082	36
L+N NP:WT vs. L+N NP:IKKb KO	340079	59889	280190	35300	10	10	7.937	36
